# Supplementary material for: A rule-based multiscale model of hepatic stellate cell plasticity: Critical role of the inactivation loop in fibrosis progression
Source: PLoS Comput Biol. 2024 Jul 29;20(7):e1011858. doi: 10.1371/journal.pcbi.1011858 (PMC11309422; doi:10.1371/journal.pcbi.1011858)
Supplement: S1 Table — The first column contains the genes from Rosenthal et al. It includes 39 genes that are differentially expressed in inactivated stellate cells compared with activated stellate cells and quiescent stellate cells [28]. The second list contains the eight marker genes of inactivated stellate cells identified both in a mouse model of CCl4-induced liver fibrosis [24] and in a in vitro reversion model of human activated cells [38]. (XLSX) [file pcbi.1011858.s003.xlsx]

## Sheet: Sheet1
Rosenthal signature		Combined signature
Ensembl code	Gene name	Ensembl code	Gene name
ENSG00000163739	CXCL1	ENSG00000077274	CAPN6
ENSG00000115380	EFEMP1	ENSG00000169245	CXCL10
ENSG00000148180	GSN	ENSG00000147257	GPC3
ENSG00000152583	SPARCL1	ENSG00000081041	CXCL2
ENSG00000112562	SMOC2	ENSG00000112799	LY86
ENSG00000164949	GEM	ENSG00000163131	CTSS
ENSG00000011465	DCN	ENSG00000168329	CX3CR1
ENSG00000177606	JUN	ENSG00000172602	RND1
ENSG00000171223	JUNB
ENSG00000120738	EGR1
ENSG00000170345	FOS
ENSG00000137193	PIM1
ENSG00000142871	CYR61
ENSG00000130522	JUND
ENSG00000120708	TGFBI
ENSG00000168477	TNXB
ENSG00000161544	CYGB
ENSG00000272573	MUSTN1
ENSG00000170801	HTRA3
ENSG00000125740	FOSB
ENSG00000162545	CAMK2N1
ENSG00000130208	APOC1
ENSG00000171867	PRNP
ENSG00000162496	DHRS3
ENSG00000163737	PF4
ENSG00000000971	CFH
ENSG00000224389	C4B
ENSG00000121207	LRAT
ENSG00000144152	FBLN7
ENSG00000143369	ECM1
ENSG00000131620	ANO1
ENSG00000137491	SLCO2B1
ENSG00000146374	RSPO3
ENSG00000165795	NDRG2
ENSG00000147481	SNTG1
ENSG00000133110	POSTN
ENSG00000069431	ABCC9
