# Supplementary material for: A rule-based multiscale model of hepatic stellate cell plasticity: Critical role of the inactivation loop in fibrosis progression
Source: PLoS Comput Biol. 2024 Jul 29;20(7):e1011858. doi: 10.1371/journal.pcbi.1011858 (PMC11309422; doi:10.1371/journal.pcbi.1011858)
Supplement: S2 Table — A.U: Arbitrary Unit corresponding to % areas of COL1 deposits, Calculated: parameter calculated directly from values found in the bibliography. Estimated from biological observations: parameters for which the values are estimated empirically in order to adapt the families of models to observations at a specific time. All the parameters describing a duration are calculated as the half-time of their reactions. Using the exponential law, the average dynamics of reactions corresponding to the experimental observations was ensured [83] using Block based parameter estimation. (XLSX) [file pcbi.1011858.s004.xlsx]

## Sheet: model_parameters
Parameter	Symbol/Name	Value	Reference
1 - Recycling rate	Kr	4.5 min-1	PMID: 16446785
2 - Production rate	Pr	1.2 min-1	PMID: 16446785
3 - Ligand induced degradation rate	Kid	0.6 min-1	PMID: 16446785
4 - Half-life free	TGFB1_half_life	3 min-1	Calculated from PMID: 2254455, PMID: 17331484
5 - Binding time to HSC receptor	TGFB1_binding_HSC	0.001 min-1	Calculated from PMID: 8144642
6 - Binding time to MFB receptor	TGFB1_binding_MFB	0.004 min-1	Calculated from PMID: 8144642
7 - Half-time required for TGF\(\beta\)1 to induce a signal initiating the activation process	HSC_half_activation	0.15 hour-1	Calculated from PMID: 21613981
8 - Half-time required for TGF\(\beta\)1 to induce a signal initiating the reactivation process	react_HSC_half_activation	0.043 hours-1	PMID: 21613981,PMID: 22566629,PMID: 22750464, PMID: 26251672
9 - Number of TGFBR by cell	TGFB1_factor	10 000	PMID: 2982829, PMID: 1850605, PMID: 1665203
10 - Saturating quantity of TGF\(\beta\)1	TGFB1_input	60 000/cell	PMID: 21613981
11 - Number of TGF\(\beta\)1 input	nb_iteration	16	PMID: 22566629
12 - Time between each TGF\(\beta\)1 input	interval	84 hours	PMID: 22566629
13 - Number of qHSCs at T0	HSC_cell_density	10 000
14 - Half-life of qHSC	HSC_quiescent_half_life	75 days-1	Estimated from biological observations PMID: 22566629
15 - Half-life of iHSC	iHSC_half_life	2 years-1	Estimated from biological observations PMID: 22566629
16 - Half-life of MFB	MFB_half_life	3.54 days-1	Estimated from biological observations PMID: 22566629
17 - Half-life of react_MFB	react_MFB_half_life	3.54 days-1	Estimated from biological observations PMID: 22566629
18 - Percentage of MFB inactivated	inactivation_percentage	0.45	PMID: 22566629
19 - Percentage of react_MFB inactivated	inactivation_percentage_react	0.05	Estimated from biological observations PMID: 22566629
20 - MFB inactivation step half-time	MFB_inact_stage_half_life	0.75 days-1	Calculated from PMID: 22750464 PMID: 26251672
21 - Half life of apop_sene_MFB	apop_sene_MFB_half_life	3.6 hours-1
22 - Proliferating time of aHSC	HSC_doubling_time	15.5 days-1	Estimated from biological observations PMID: 22566629
23 - Proliferating time of react_HSC	react_HSC_doubling_time	4.43 days-1	Estimated from biological observations PMID: 22566629, PMID: 22750464, PMID: 26251672
24 - Proliferating time of MFB	MFB_doubling_time	31 days-1	Estimated from biological observations PMID: 22566629, PMID: 8340608, PMID: 10796885
25 - Proliferating time of react_MFB	react_MFB_doubling_time	8.86 days-1	Estimated from biological observations PMID: 22566629, PMID: 22750464, PMID: 26251672
26 - aHSC activation step half-time	HSC_stage_half_life	17 hours-1	Calculated from PMID: 1729271, PMID: 8340608
27 - MFB differentiation step half-time	MFB_stage_half_life	17 hours-1	Calculated from PMID: 1729271, PMID: 8340608
28 - react_HSC reactivation step half-time	react_HSC_stage_half_life	4.86 hours-1	Calculated from PMID: 22566629, PMID: 22750464, PMID: 26251672
29 - react_MFB differentiation step half-time	react_MFB_stage_half_life	4.86 hours-1	Calculated from PMID: 22566629, PMID: 22750464, PMID: 26251672
30 - \% areas in healthy liver	col1_healthy_concentration	0.5 A.U	PMID: 22566629
31 - aHSC production of high remodeling COL1	COL1_synthesis_aHSCs	0.019 A.U / 12h	Estimated from biological observations PMID: 22566629
32 - MFB production of high remodeling COL1	COL1_synthesis_MFB	0.19 A.U / 12h	Estimated from biological observations PMID: 22566629
33 - react_HSC production of high remodeling COL1	COL1_synthesis_react_HSC	0.0665 A.U / 12h	Estimated from biological observations PMID: 22566629
34 - react_MFB production of high remodeling COL1	COL1_synthesis_react_MFB	0.665 A.U / 12h	Estimated from biological observations PMID: 22566629
35 - aHSC production of high remodeling COL1 induced by TGF\(\beta\)1	COL1_synthesis_aHSC_TGFB1	0.19 A.U / 12h	Estimated from biological observations PMID: 22566629
36 - MFB production of high remodeling COL1 induced by TGF\(\beta\)1	COL1_synthesis_MFB_TGFB1	0.38 A.U / 12h	Estimated from biological observations PMID: 22566629
37 - react_HSC production of high remodeling COL1 induced by TGF\(\beta\)1	COL1_synthesis_react_HSC_TGFB1	0.665 A.U / 12h	Estimated from biological observations PMID: 22566629
38 - react_MFB production of high remodeling COL1 induced by TGF\(\beta\)1	COL1_synthesis_react_MFB_TGFB1	1.33 A.U / 12h	Estimated from biological observations PMID: 22566629
39 - Quantity of degraded high remodeling COL1 and low remodeling COL1	COL1_deg	0.0002 A.U	Estimated from biological observations PMID: 22566629
40 - High remodeling COL1 half life	COL1_remodeling _high_half_life	17.28 s-1	Estimated from biological observations PMID: 22566629
41 - Low remodeling COL1 half life	COL1_remodeling _low_half_life	15.84 min-1	Estimated from biological observations PMID: 22566629
42 - High remodeling COL1 to low remodeling COL1 transition time	COL1_remodeling _high_to_remodeling_low _half_time	20 days-1	Estimated from biological observations PMID: 22566629
43 - Low remodeling COL1 to COL1 High remodeling COL1 transition time	COL1_remodeling _low_to_remodeling_high _half_time	2.16 min-1	Estimated from biological observations PMID: 22566629
